# Supplementary material for: Physical–Chemical Assessment and Antimicrobial Activity of Chlortetracycline-Loaded Collagen Sponges
Source: Materials (Basel). 2025 Aug 28;18(17):4029. doi: 10.3390/ma18174029 (PMC12429324; doi:10.3390/ma18174029)
Supplement: Supplementary file 1 [file materials-18-04029-s001.zip]

Archive with 1 entries (1 files):
- materials-3817834-supplementary.pdf
